# Supplementary material for: Density Functional Theory Calculations to Investigate the Role Played by an Aspartate Dyad in Hsp60-Catalyzed ATP Hydrolysis
Source: J Phys Chem Lett. 2025 Oct 10;16(42):10879–90. doi: 10.1021/acs.jpclett.5c02351 (PMC12557358; doi:10.1021/acs.jpclett.5c02351)
Supplement: Supplementary file 2 [file jz5c02351_si_002.zip]

Archive with 2 entries (1 files):
- H++/
- H++/0.15_80_10_pH7_HSP60.pkout
