# Supplementary material for: Density Functional Theory Calculations to Investigate the Role Played by an Aspartate Dyad in Hsp60-Catalyzed ATP Hydrolysis
Source: J Phys Chem Lett. 2025 Oct 10;16(42):10879–90. doi: 10.1021/acs.jpclett.5c02351 (PMC12557358; doi:10.1021/acs.jpclett.5c02351)
Supplement: Supplementary file 2 [file jz5c02351_si_002.zip › H++/0.15_80_10_pH7_HSP60.pkout]

Residue      pKint          pK_(1/2)        
NTALA-1        7.297         7.673
LYS-2         10.033        11.019
ASP-3          4.060         2.998
LYS-5          9.697        11.054
ASP-9          3.758         2.952
ARG-11        11.854       >12.000  
ASP-19         5.022         4.300
ASP-23         4.649         2.458
LYS-32        10.507        10.903
ARG-34        12.305       >12.000  
GLU-39         4.342         4.126
LYS-46         9.308        10.358
LYS-49         8.858       >12.000  
ASP-50         3.339         0.988
LYS-56        10.273       >12.000  
ASP-59         4.634         3.647
LYS-61        10.169        10.919
ASP-62         3.312         1.028
LYS-63         9.706        11.123
TYR-64        12.977       >12.000  
LYS-65         9.572        10.690
LYS-70        10.268       >12.000  
ASP-74         4.989         3.744
GLU-81         4.873         4.159
GLU-82         4.992         4.046
ASP-85         2.987       <0.000   
ARG-95        11.335       >12.000  
LYS-99         9.934       >12.000  
GLU-100        6.039         0.927
GLU-103        5.303         4.192
LYS-104       10.226        10.402
LYS-107       10.260        10.430
GLU-113        3.098         1.813
ARG-115       12.146       >12.000  
ARG-116       11.617       >12.000  
ASP-123        4.577         3.956
GLU-128        4.854         3.697
LYS-130        9.958        10.418
LYS-131       10.146        11.290
LYS-134       10.037       >12.000  
GLU-140        4.476         4.205
GLU-141        5.407         3.641
ASP-153        3.663         1.677
LYS-154       10.057        11.409
GLU-155        4.024         4.249
ASP-162        4.538         3.085
LYS-165        9.965        11.195
LYS-166       10.149        10.961
ARG-169       11.641       >12.000  
LYS-170       10.025        10.851
LYS-176        9.480       >12.000  
ASP-177        5.009         0.952
LYS-179       10.136        11.398
ASP-183        4.853         0.335
GLU-184        4.872         3.450
GLU-186        5.505         1.558
GLU-189        5.271         4.615
LYS-192        9.756       >12.000  
ASP-194        4.320         2.477
ARG-195       12.216       >12.000  
TYR-197       11.254        11.750
TYR-201        9.636         9.539
LYS-207        9.945        11.495
LYS-210       10.044        11.586
CYS-211       12.558       >12.000  
GLU-212        4.829         3.058
ASP-215        5.420         1.841
TYR-217       13.128       >12.000  
GLU-222        5.150         4.626
LYS-223       10.224       >12.000  
LYS-224        9.735        10.851
GLU-236        4.582         4.367
HIS-241        6.471         5.589
ARG-242       12.196       >12.000  
LYS-243       10.712       >12.000  
GLU-250        4.341         2.263
ASP-251        3.998         0.361
ASP-253        4.429         4.903
GLU-255        4.255         4.401
ARG-264       12.090       >12.000  
LYS-266       10.345        10.457
LYS-275        9.458        11.993
ASP-281        3.821         2.169
ARG-283       11.945       >12.000  
LYS-284        9.819        11.528
LYS-288       10.157       >12.000  
ASP-289        6.949       <0.000   
GLU-301        5.889         2.942
GLU-302        4.624         3.343
GLU-309        4.008         4.002
ASP-310        4.788         5.776
HIS-314        5.940         7.184
ASP-315        5.032         3.491
LYS-318       10.290        10.395
GLU-321        4.458         1.963
LYS-326       10.255       >12.000  
ASP-327        4.349         1.335
ASP-328        4.992       <0.000   
LYS-333       10.027        11.445
LYS-335       10.432        11.031
ASP-337        3.879         2.952
LYS-338       10.337        11.226
GLU-342        4.585         4.235
LYS-343       10.313        11.524
ARG-344       11.588       >12.000  
GLU-347        5.270         2.229
GLU-350        4.656         4.887
ASP-353        4.616         4.580
GLU-358        4.104         3.991
TYR-359       11.118       >12.000  
GLU-360        4.240         3.823
LYS-361       10.145        11.257
GLU-362        4.594         3.910
LYS-363        9.641        10.947
GLU-366        4.937         0.089
ARG-367       10.872       >12.000  
LYS-370        9.044       >12.000  
ASP-373        4.981         4.407
LYS-379        8.122       >12.000  
ASP-385        3.893         3.189
GLU-387        3.279         2.848
GLU-390        4.521         2.579
LYS-391        9.225       >12.000  
LYS-392        9.533       >12.000  
ASP-393        3.871       <0.000   
ARG-394       10.640       >12.000  
ASP-397        3.923         7.036
ARG-403       12.046       >12.000  
GLU-407        5.585         3.583
GLU-408        5.322         1.823
CYS-416       10.221        11.943
ARG-420       13.426       >12.000  
CYS-421       10.317       >12.000  
ASP-426        4.692         3.345
GLU-433        4.467         4.067
ASP-434        3.823         3.917
LYS-436       10.100        11.146
GLU-440        5.543         2.650
LYS-443        9.960       >12.000  
ARG-444       11.657       >12.000  
LYS-447       10.062        10.752
LYS-455       10.429        10.829
GLU-460        3.930         3.178
GLU-466        4.905         4.052
LYS-467       10.330        10.797
GLU-474        4.323         3.809
TYR-477       11.518       >12.000  
ASP-478        3.509         2.396
ASP-483        3.993         3.877
GLU-489        4.381         4.151
LYS-490        9.996        11.203
ASP-494        2.891         0.198
LYS-497        9.887       >12.000  
ARG-500       11.388       >12.000  
ASP-505        4.516         4.589
GLU-517        5.328         3.593
GLU-522        4.539         3.003
LYS-525       10.071        10.627
GLU-526        4.338         3.913
GLU-527        4.601         4.131
LYS-528       10.230        10.897
ASP-529        2.493         2.071
CTASP-529      4.033         6.195
Site NTALA-1             
6.40000   0.94409       NTALA-1      
6.60000   0.91572       NTALA-1      
6.80000   0.87546       NTALA-1      
7.00000   0.81572       NTALA-1      
7.20000   0.74119       NTALA-1      
7.40000   0.64500       NTALA-1      
7.60000   0.53900       NTALA-1      
7.80000   0.43145       NTALA-1      
8.00000   0.31699       NTALA-1      
8.20000   0.22099       NTALA-1      
8.40000   0.16105       NTALA-1      
8.60000   0.09889       NTALA-1      
8.80000   0.06650       NTALA-1      
Site LYS-2               
9.60000   0.94177       LYS-2        
9.80000   0.92196       LYS-2        
10.00000   0.87865       LYS-2        
10.20000   0.83473       LYS-2        
10.40000   0.76588       LYS-2        
10.60000   0.68709       LYS-2        
10.80000   0.60220       LYS-2        
11.00000   0.50955       LYS-2        
11.20000   0.41054       LYS-2        
11.40000   0.32294       LYS-2        
11.60000   0.24590       LYS-2        
11.80000   0.17890       LYS-2        
12.00000   0.13087       LYS-2        
Site ASP-3               
1.60000   0.93398       ASP-3        
1.80000   0.89761       ASP-3        
2.00000   0.85818       ASP-3        
2.20000   0.79902       ASP-3        
2.40000   0.74044       ASP-3        
2.60000   0.65836       ASP-3        
2.80000   0.57167       ASP-3        
3.00000   0.49942       ASP-3        
3.20000   0.39527       ASP-3        
3.40000   0.31081       ASP-3        
3.60000   0.24116       ASP-3        
3.80000   0.17408       ASP-3        
4.00000   0.13490       ASP-3        
4.20000   0.09076       ASP-3        
4.40000   0.06215       ASP-3        
Site LYS-5               
9.60000   0.94671       LYS-5        
9.80000   0.91661       LYS-5        
10.00000   0.88274       LYS-5        
10.20000   0.83389       LYS-5        
10.40000   0.76534       LYS-5        
10.60000   0.69954       LYS-5        
10.80000   0.61101       LYS-5        
11.00000   0.52737       LYS-5        
11.20000   0.42598       LYS-5        
11.40000   0.33509       LYS-5        
11.60000   0.24924       LYS-5        
11.80000   0.19306       LYS-5        
12.00000   0.13338       LYS-5        
Site ASP-9               
1.60000   0.93583       ASP-9        
1.80000   0.90797       ASP-9        
2.00000   0.87338       ASP-9        
2.20000   0.81583       ASP-9        
2.40000   0.75052       ASP-9        
2.60000   0.67097       ASP-9        
2.80000   0.57966       ASP-9        
3.00000   0.47481       ASP-9        
3.20000   0.39154       ASP-9        
3.40000   0.30489       ASP-9        
3.60000   0.23818       ASP-9        
3.80000   0.16692       ASP-9        
4.00000   0.13234       ASP-9        
4.20000   0.09009       ASP-9        
4.40000   0.05953       ASP-9        
Site ARG-11              
Site ASP-19              
2.00000   0.94465       ASP-19       
2.20000   0.92248       ASP-19       
2.40000   0.90253       ASP-19       
2.60000   0.87469       ASP-19       
2.80000   0.85533       ASP-19       
3.00000   0.83303       ASP-19       
3.20000   0.79991       ASP-19       
3.40000   0.76939       ASP-19       
3.60000   0.73081       ASP-19       
3.80000   0.66929       ASP-19       
4.00000   0.61981       ASP-19       
4.20000   0.53955       ASP-19       
4.40000   0.46045       ASP-19       
4.60000   0.39897       ASP-19       
4.80000   0.31561       ASP-19       
5.00000   0.25425       ASP-19       
5.20000   0.18530       ASP-19       
5.40000   0.14056       ASP-19       
5.60000   0.09296       ASP-19       
5.80000   0.06773       ASP-19       
Site ASP-23              
1.00000   0.93944       ASP-23       
1.20000   0.90529       ASP-23       
1.40000   0.87287       ASP-23       
1.60000   0.82449       ASP-23       
1.80000   0.76455       ASP-23       
2.00000   0.68912       ASP-23       
2.20000   0.59392       ASP-23       
2.40000   0.52301       ASP-23       
2.60000   0.44299       ASP-23       
2.80000   0.36336       ASP-23       
3.00000   0.30522       ASP-23       
3.20000   0.24881       ASP-23       
3.40000   0.21072       ASP-23       
3.60000   0.16323       ASP-23       
3.80000   0.13627       ASP-23       
4.00000   0.10013       ASP-23       
4.20000   0.08638       ASP-23       
4.40000   0.07185       ASP-23       
4.60000   0.05394       ASP-23       
Site LYS-32              
9.60000   0.93625       LYS-32       
9.80000   0.89979       LYS-32       
10.00000   0.86012       LYS-32       
10.20000   0.79525       LYS-32       
10.40000   0.72102       LYS-32       
10.60000   0.65128       LYS-32       
10.80000   0.54311       LYS-32       
11.00000   0.45973       LYS-32       
11.20000   0.38384       LYS-32       
11.40000   0.30232       LYS-32       
11.60000   0.23644       LYS-32       
11.80000   0.17350       LYS-32       
12.00000   0.12688       LYS-32       
Site ARG-34              
11.40000   0.93281       ARG-34       
11.60000   0.91578       ARG-34       
11.80000   0.87924       ARG-34       
12.00000   0.83457       ARG-34       
Site GLU-39              
2.80000   0.92964       GLU-39       
3.00000   0.89820       GLU-39       
3.20000   0.85055       GLU-39       
3.40000   0.79273       GLU-39       
3.60000   0.74171       GLU-39       
3.80000   0.65549       GLU-39       
4.00000   0.57118       GLU-39       
4.20000   0.45827       GLU-39       
4.40000   0.36227       GLU-39       
4.60000   0.26970       GLU-39       
4.80000   0.19172       GLU-39       
5.00000   0.13609       GLU-39       
5.20000   0.09808       GLU-39       
5.40000   0.06017       GLU-39       
Site LYS-46              
9.00000   0.92585       LYS-46       
9.20000   0.89768       LYS-46       
9.40000   0.84779       LYS-46       
9.60000   0.78544       LYS-46       
9.80000   0.70925       LYS-46       
10.00000   0.63747       LYS-46       
10.20000   0.55164       LYS-46       
10.40000   0.48618       LYS-46       
10.60000   0.40500       LYS-46       
10.80000   0.33027       LYS-46       
11.00000   0.28161       LYS-46       
11.20000   0.22490       LYS-46       
11.40000   0.17920       LYS-46       
11.60000   0.14269       LYS-46       
11.80000   0.12048       LYS-46       
12.00000   0.09868       LYS-46       
Site LYS-49              
Site ASP-50              
0.00000   0.64190       ASP-50       
0.20000   0.59059       ASP-50       
0.40000   0.56568       ASP-50       
0.60000   0.54964       ASP-50       
0.80000   0.51727       ASP-50       
1.00000   0.49891       ASP-50       
1.20000   0.47481       ASP-50       
1.40000   0.43423       ASP-50       
1.60000   0.41816       ASP-50       
1.80000   0.39673       ASP-50       
2.00000   0.35479       ASP-50       
2.20000   0.35859       ASP-50       
2.40000   0.30353       ASP-50       
2.60000   0.29855       ASP-50       
2.80000   0.27988       ASP-50       
3.00000   0.27181       ASP-50       
3.20000   0.23845       ASP-50       
3.40000   0.22813       ASP-50       
3.60000   0.22252       ASP-50       
3.80000   0.20911       ASP-50       
4.00000   0.19089       ASP-50       
4.20000   0.16548       ASP-50       
4.40000   0.15235       ASP-50       
4.60000   0.13472       ASP-50       
4.80000   0.11610       ASP-50       
5.00000   0.10978       ASP-50       
5.20000   0.09373       ASP-50       
5.40000   0.08015       ASP-50       
5.60000   0.07162       ASP-50       
5.80000   0.07528       ASP-50       
6.00000   0.05409       ASP-50       
6.20000   0.05365       ASP-50       
Site LYS-56              
10.60000   0.93846       LYS-56       
10.80000   0.92105       LYS-56       
11.00000   0.89497       LYS-56       
11.20000   0.87392       LYS-56       
11.40000   0.83575       LYS-56       
11.60000   0.81224       LYS-56       
11.80000   0.75983       LYS-56       
12.00000   0.71112       LYS-56       
Site ASP-59              
2.20000   0.93207       ASP-59       
2.40000   0.89232       ASP-59       
2.60000   0.85125       ASP-59       
2.80000   0.80592       ASP-59       
3.00000   0.74785       ASP-59       
3.20000   0.69100       ASP-59       
3.40000   0.61055       ASP-59       
3.60000   0.51964       ASP-59       
3.80000   0.43578       ASP-59       
4.00000   0.36753       ASP-59       
4.20000   0.31215       ASP-59       
4.40000   0.23600       ASP-59       
4.60000   0.17778       ASP-59       
4.80000   0.13099       ASP-59       
5.00000   0.09509       ASP-59       
5.20000   0.06313       ASP-59       
Site LYS-61              
9.40000   0.94687       LYS-61       
9.60000   0.91747       LYS-61       
9.80000   0.88273       LYS-61       
10.00000   0.83875       LYS-61       
10.20000   0.77917       LYS-61       
10.40000   0.71686       LYS-61       
10.60000   0.63528       LYS-61       
10.80000   0.55364       LYS-61       
11.00000   0.46345       LYS-61       
11.20000   0.39136       LYS-61       
11.40000   0.32009       LYS-61       
11.60000   0.23933       LYS-61       
11.80000   0.17465       LYS-61       
12.00000   0.12063       LYS-61       
Site ASP-62              
0.00000   0.91778       ASP-62       
0.20000   0.86510       ASP-62       
0.40000   0.79976       ASP-62       
0.60000   0.72038       ASP-62       
0.80000   0.60921       ASP-62       
1.00000   0.51427       ASP-62       
1.20000   0.41072       ASP-62       
1.40000   0.30552       ASP-62       
1.60000   0.22906       ASP-62       
1.80000   0.17760       ASP-62       
2.00000   0.12007       ASP-62       
2.20000   0.09244       ASP-62       
2.40000   0.06796       ASP-62       
2.60000   0.05293       ASP-62       
Site LYS-63              
9.40000   0.94629       LYS-63       
9.60000   0.92004       LYS-63       
9.80000   0.89522       LYS-63       
10.00000   0.85211       LYS-63       
10.20000   0.79769       LYS-63       
10.40000   0.74043       LYS-63       
10.60000   0.68472       LYS-63       
10.80000   0.61909       LYS-63       
11.00000   0.55112       LYS-63       
11.20000   0.46818       LYS-63       
11.40000   0.38864       LYS-63       
11.60000   0.33166       LYS-63       
11.80000   0.26377       LYS-63       
12.00000   0.19905       LYS-63       
Site TYR-64              
Site LYS-65              
9.40000   0.92794       LYS-65       
9.60000   0.89398       LYS-65       
9.80000   0.84886       LYS-65       
10.00000   0.78710       LYS-65       
10.20000   0.71275       LYS-65       
10.40000   0.62622       LYS-65       
10.60000   0.53818       LYS-65       
10.80000   0.45309       LYS-65       
11.00000   0.35636       LYS-65       
11.20000   0.29628       LYS-65       
11.40000   0.22250       LYS-65       
11.60000   0.16452       LYS-65       
11.80000   0.12139       LYS-65       
12.00000   0.10030       LYS-65       
Site LYS-70              
10.40000   0.94253       LYS-70       
10.60000   0.91680       LYS-70       
10.80000   0.89047       LYS-70       
11.00000   0.86016       LYS-70       
11.20000   0.81418       LYS-70       
11.40000   0.76416       LYS-70       
11.60000   0.68273       LYS-70       
11.80000   0.62021       LYS-70       
12.00000   0.53246       LYS-70       
Site ASP-74              
2.00000   0.93501       ASP-74       
2.20000   0.91546       ASP-74       
2.40000   0.88206       ASP-74       
2.60000   0.84892       ASP-74       
2.80000   0.80176       ASP-74       
3.00000   0.74768       ASP-74       
3.20000   0.68209       ASP-74       
3.40000   0.61840       ASP-74       
3.60000   0.55765       ASP-74       
3.80000   0.47745       ASP-74       
4.00000   0.40220       ASP-74       
4.20000   0.34368       ASP-74       
4.40000   0.28500       ASP-74       
4.60000   0.21111       ASP-74       
4.80000   0.16791       ASP-74       
5.00000   0.12791       ASP-74       
5.20000   0.09877       ASP-74       
5.40000   0.06918       ASP-74       
5.60000   0.05362       ASP-74       
Site GLU-81              
2.00000   0.93325       GLU-81       
2.20000   0.91295       GLU-81       
2.40000   0.89198       GLU-81       
2.60000   0.86535       GLU-81       
2.80000   0.82623       GLU-81       
3.00000   0.78437       GLU-81       
3.20000   0.75467       GLU-81       
3.40000   0.70236       GLU-81       
3.60000   0.66183       GLU-81       
3.80000   0.61138       GLU-81       
4.00000   0.54346       GLU-81       
4.20000   0.48891       GLU-81       
4.40000   0.41727       GLU-81       
4.60000   0.36517       GLU-81       
4.80000   0.30882       GLU-81       
5.00000   0.25382       GLU-81       
5.20000   0.20226       GLU-81       
5.40000   0.15424       GLU-81       
5.60000   0.11861       GLU-81       
5.80000   0.08109       GLU-81       
6.00000   0.05644       GLU-81       
Site GLU-82              
1.60000   0.94410       GLU-82       
1.80000   0.92187       GLU-82       
2.00000   0.90621       GLU-82       
2.20000   0.87373       GLU-82       
2.40000   0.85485       GLU-82       
2.60000   0.81111       GLU-82       
2.80000   0.78685       GLU-82       
3.00000   0.73917       GLU-82       
3.20000   0.68517       GLU-82       
3.40000   0.65938       GLU-82       
3.60000   0.60084       GLU-82       
3.80000   0.57074       GLU-82       
4.00000   0.51191       GLU-82       
4.20000   0.46062       GLU-82       
4.40000   0.42091       GLU-82       
4.60000   0.37927       GLU-82       
4.80000   0.33578       GLU-82       
5.00000   0.27798       GLU-82       
5.20000   0.23758       GLU-82       
5.40000   0.18819       GLU-82       
5.60000   0.14218       GLU-82       
5.80000   0.11371       GLU-82       
6.00000   0.07719       GLU-82       
6.20000   0.05622       GLU-82       
Site ASP-85              
0.00000   0.46427       ASP-85       
0.20000   0.45988       ASP-85       
0.40000   0.44676       ASP-85       
0.60000   0.42349       ASP-85       
0.80000   0.42711       ASP-85       
1.00000   0.40536       ASP-85       
1.20000   0.39523       ASP-85       
1.40000   0.39007       ASP-85       
1.60000   0.37543       ASP-85       
1.80000   0.34863       ASP-85       
2.00000   0.35070       ASP-85       
2.20000   0.31837       ASP-85       
2.40000   0.30602       ASP-85       
2.60000   0.30175       ASP-85       
2.80000   0.28037       ASP-85       
3.00000   0.27947       ASP-85       
3.20000   0.26950       ASP-85       
3.40000   0.26050       ASP-85       
3.60000   0.24343       ASP-85       
3.80000   0.23883       ASP-85       
4.00000   0.22625       ASP-85       
4.20000   0.20034       ASP-85       
4.40000   0.19559       ASP-85       
4.60000   0.18218       ASP-85       
4.80000   0.16459       ASP-85       
5.00000   0.15264       ASP-85       
5.20000   0.14345       ASP-85       
5.40000   0.12686       ASP-85       
5.60000   0.10810       ASP-85       
5.80000   0.10461       ASP-85       
6.00000   0.08922       ASP-85       
6.20000   0.08665       ASP-85       
6.40000   0.07907       ASP-85       
6.60000   0.06552       ASP-85       
6.80000   0.05489       ASP-85       
7.00000   0.05064       ASP-85       
Site ARG-95              
Site LYS-99              
11.20000   0.93218       LYS-99       
11.40000   0.91460       LYS-99       
11.60000   0.88218       LYS-99       
11.80000   0.85021       LYS-99       
12.00000   0.79737       LYS-99       
Site GLU-100             
0.00000   0.87662       GLU-100      
0.20000   0.82094       GLU-100      
0.40000   0.74666       GLU-100      
0.60000   0.66193       GLU-100      
0.80000   0.56427       GLU-100      
1.00000   0.46307       GLU-100      
1.20000   0.36618       GLU-100      
1.40000   0.30041       GLU-100      
1.60000   0.22035       GLU-100      
1.80000   0.17877       GLU-100      
2.00000   0.13574       GLU-100      
2.20000   0.10585       GLU-100      
2.40000   0.08089       GLU-100      
2.60000   0.06645       GLU-100      
2.80000   0.05767       GLU-100      
3.00000   0.05043       GLU-100      
Site GLU-103             
2.40000   0.94400       GLU-103      
2.60000   0.92874       GLU-103      
2.80000   0.89892       GLU-103      
3.00000   0.87135       GLU-103      
3.20000   0.83521       GLU-103      
3.40000   0.77355       GLU-103      
3.60000   0.72401       GLU-103      
3.80000   0.67159       GLU-103      
4.00000   0.57393       GLU-103      
4.20000   0.49672       GLU-103      
4.40000   0.42936       GLU-103      
4.60000   0.33776       GLU-103      
4.80000   0.26228       GLU-103      
5.00000   0.19850       GLU-103      
5.20000   0.14989       GLU-103      
5.40000   0.09793       GLU-103      
5.60000   0.07522       GLU-103      
Site LYS-104             
9.00000   0.94555       LYS-104      
9.20000   0.92258       LYS-104      
9.40000   0.88468       LYS-104      
9.60000   0.82483       LYS-104      
9.80000   0.76135       LYS-104      
10.00000   0.68525       LYS-104      
10.20000   0.59025       LYS-104      
10.40000   0.50072       LYS-104      
10.60000   0.40545       LYS-104      
10.80000   0.32279       LYS-104      
11.00000   0.25219       LYS-104      
11.20000   0.18654       LYS-104      
11.40000   0.13508       LYS-104      
11.60000   0.10113       LYS-104      
11.80000   0.07240       LYS-104      
12.00000   0.05423       LYS-104      
Site LYS-107             
9.20000   0.93165       LYS-107      
9.40000   0.90132       LYS-107      
9.60000   0.85466       LYS-107      
9.80000   0.79047       LYS-107      
10.00000   0.71618       LYS-107      
10.20000   0.61064       LYS-107      
10.40000   0.51817       LYS-107      
10.60000   0.39500       LYS-107      
10.80000   0.29703       LYS-107      
11.00000   0.21326       LYS-107      
11.20000   0.14671       LYS-107      
11.40000   0.09426       LYS-107      
11.60000   0.06471       LYS-107      
Site GLU-113             
0.60000   0.92889       GLU-113      
0.80000   0.88850       GLU-113      
1.00000   0.83650       GLU-113      
1.20000   0.78002       GLU-113      
1.40000   0.68998       GLU-113      
1.60000   0.61455       GLU-113      
1.80000   0.50520       GLU-113      
2.00000   0.42235       GLU-113      
2.20000   0.33850       GLU-113      
2.40000   0.26635       GLU-113      
2.60000   0.21399       GLU-113      
2.80000   0.17404       GLU-113      
3.00000   0.13292       GLU-113      
3.20000   0.10696       GLU-113      
3.40000   0.07862       GLU-113      
3.60000   0.06784       GLU-113      
Site ARG-115             
11.80000   0.94619       ARG-115      
12.00000   0.93126       ARG-115      
Site ARG-116             
11.20000   0.94892       ARG-116      
11.40000   0.92162       ARG-116      
11.60000   0.89166       ARG-116      
11.80000   0.84153       ARG-116      
12.00000   0.76061       ARG-116      
Site ASP-123             
2.20000   0.94936       ASP-123      
2.40000   0.93229       ASP-123      
2.60000   0.90161       ASP-123      
2.80000   0.87547       ASP-123      
3.00000   0.83428       ASP-123      
3.20000   0.78284       ASP-123      
3.40000   0.71657       ASP-123      
3.60000   0.64811       ASP-123      
3.80000   0.56809       ASP-123      
4.00000   0.48100       ASP-123      
4.20000   0.40421       ASP-123      
4.40000   0.31854       ASP-123      
4.60000   0.25082       ASP-123      
4.80000   0.19255       ASP-123      
5.00000   0.13465       ASP-123      
5.20000   0.10003       ASP-123      
5.40000   0.06417       ASP-123      
Site GLU-128             
2.20000   0.92987       GLU-128      
2.40000   0.90244       GLU-128      
2.60000   0.85973       GLU-128      
2.80000   0.81554       GLU-128      
3.00000   0.77020       GLU-128      
3.20000   0.69693       GLU-128      
3.40000   0.61885       GLU-128      
3.60000   0.53602       GLU-128      
3.80000   0.46163       GLU-128      
4.00000   0.36636       GLU-128      
4.20000   0.30536       GLU-128      
4.40000   0.22663       GLU-128      
4.60000   0.17304       GLU-128      
4.80000   0.13290       GLU-128      
5.00000   0.09953       GLU-128      
5.20000   0.06080       GLU-128      
Site LYS-130             
9.20000   0.92922       LYS-130      
9.40000   0.89255       LYS-130      
9.60000   0.84919       LYS-130      
9.80000   0.78873       LYS-130      
10.00000   0.70266       LYS-130      
10.20000   0.59719       LYS-130      
10.40000   0.50901       LYS-130      
10.60000   0.41055       LYS-130      
10.80000   0.33325       LYS-130      
11.00000   0.26392       LYS-130      
11.20000   0.20400       LYS-130      
11.40000   0.14255       LYS-130      
11.60000   0.11263       LYS-130      
11.80000   0.08004       LYS-130      
12.00000   0.05735       LYS-130      
Site LYS-131             
9.80000   0.94495       LYS-131      
10.00000   0.91974       LYS-131      
10.20000   0.88419       LYS-131      
10.40000   0.83985       LYS-131      
10.60000   0.79196       LYS-131      
10.80000   0.70942       LYS-131      
11.00000   0.63500       LYS-131      
11.20000   0.53956       LYS-131      
11.40000   0.45144       LYS-131      
11.60000   0.35472       LYS-131      
11.80000   0.26891       LYS-131      
12.00000   0.21039       LYS-131      
Site LYS-134             
11.00000   0.93495       LYS-134      
11.20000   0.91701       LYS-134      
11.40000   0.88857       LYS-134      
11.60000   0.85125       LYS-134      
11.80000   0.79992       LYS-134      
12.00000   0.73119       LYS-134      
Site GLU-140             
2.40000   0.93249       GLU-140      
2.60000   0.91491       GLU-140      
2.80000   0.87586       GLU-140      
3.00000   0.82898       GLU-140      
3.20000   0.79232       GLU-140      
3.40000   0.74066       GLU-140      
3.60000   0.69582       GLU-140      
3.80000   0.62286       GLU-140      
4.00000   0.55837       GLU-140      
4.20000   0.50227       GLU-140      
4.40000   0.41327       GLU-140      
4.60000   0.34027       GLU-140      
4.80000   0.26333       GLU-140      
5.00000   0.20538       GLU-140      
5.20000   0.14708       GLU-140      
5.40000   0.10493       GLU-140      
5.60000   0.07616       GLU-140      
5.80000   0.05404       GLU-140      
Site GLU-141             
1.80000   0.94634       GLU-141      
2.00000   0.92964       GLU-141      
2.20000   0.89144       GLU-141      
2.40000   0.85343       GLU-141      
2.60000   0.79521       GLU-141      
2.80000   0.75601       GLU-141      
3.00000   0.68424       GLU-141      
3.20000   0.61632       GLU-141      
3.40000   0.56514       GLU-141      
3.60000   0.51246       GLU-141      
3.80000   0.45193       GLU-141      
4.00000   0.39219       GLU-141      
4.20000   0.33118       GLU-141      
4.40000   0.28922       GLU-141      
4.60000   0.24406       GLU-141      
4.80000   0.19472       GLU-141      
5.00000   0.15514       GLU-141      
5.20000   0.11299       GLU-141      
5.40000   0.08256       GLU-141      
5.60000   0.06080       GLU-141      
Site ASP-153             
0.00000   0.90983       ASP-153      
0.20000   0.88524       ASP-153      
0.40000   0.84607       ASP-153      
0.60000   0.81942       ASP-153      
0.80000   0.77888       ASP-153      
1.00000   0.72100       ASP-153      
1.20000   0.65860       ASP-153      
1.40000   0.59300       ASP-153      
1.60000   0.52502       ASP-153      
1.80000   0.45973       ASP-153      
2.00000   0.41045       ASP-153      
2.20000   0.33927       ASP-153      
2.40000   0.29689       ASP-153      
2.60000   0.24572       ASP-153      
2.80000   0.20853       ASP-153      
3.00000   0.17166       ASP-153      
3.20000   0.14863       ASP-153      
3.40000   0.12534       ASP-153      
3.60000   0.11074       ASP-153      
3.80000   0.08986       ASP-153      
4.00000   0.07910       ASP-153      
4.20000   0.06174       ASP-153      
Site LYS-154             
10.00000   0.93437       LYS-154      
10.20000   0.90626       LYS-154      
10.40000   0.86696       LYS-154      
10.60000   0.82060       LYS-154      
10.80000   0.76394       LYS-154      
11.00000   0.67664       LYS-154      
11.20000   0.60555       LYS-154      
11.40000   0.50461       LYS-154      
11.60000   0.40099       LYS-154      
11.80000   0.33173       LYS-154      
12.00000   0.25986       LYS-154      
Site GLU-155             
2.40000   0.93040       GLU-155      
2.60000   0.90987       GLU-155      
2.80000   0.88904       GLU-155      
3.00000   0.85904       GLU-155      
3.20000   0.82109       GLU-155      
3.40000   0.77594       GLU-155      
3.60000   0.73211       GLU-155      
3.80000   0.65709       GLU-155      
4.00000   0.59355       GLU-155      
4.20000   0.51948       GLU-155      
4.40000   0.43991       GLU-155      
4.60000   0.34133       GLU-155      
4.80000   0.26996       GLU-155      
5.00000   0.19534       GLU-155      
5.20000   0.14519       GLU-155      
5.40000   0.10235       GLU-155      
5.60000   0.07298       GLU-155      
Site ASP-162             
1.60000   0.93367       ASP-162      
1.80000   0.90465       ASP-162      
2.00000   0.86811       ASP-162      
2.20000   0.83030       ASP-162      
2.40000   0.76564       ASP-162      
2.60000   0.70640       ASP-162      
2.80000   0.63230       ASP-162      
3.00000   0.53675       ASP-162      
3.20000   0.44982       ASP-162      
3.40000   0.38415       ASP-162      
3.60000   0.30012       ASP-162      
3.80000   0.25281       ASP-162      
4.00000   0.19681       ASP-162      
4.20000   0.15273       ASP-162      
4.40000   0.11230       ASP-162      
4.60000   0.09462       ASP-162      
4.80000   0.06504       ASP-162      
Site LYS-165             
9.60000   0.94790       LYS-165      
9.80000   0.92390       LYS-165      
10.00000   0.89004       LYS-165      
10.20000   0.84541       LYS-165      
10.40000   0.78606       LYS-165      
10.60000   0.72901       LYS-165      
10.80000   0.65978       LYS-165      
11.00000   0.57309       LYS-165      
11.20000   0.49829       LYS-165      
11.40000   0.40689       LYS-165      
11.60000   0.33396       LYS-165      
11.80000   0.26290       LYS-165      
12.00000   0.20518       LYS-165      
Site LYS-166             
9.40000   0.94880       LYS-166      
9.60000   0.92583       LYS-166      
9.80000   0.89416       LYS-166      
10.00000   0.85757       LYS-166      
10.20000   0.79349       LYS-166      
10.40000   0.73201       LYS-166      
10.60000   0.65324       LYS-166      
10.80000   0.55738       LYS-166      
11.00000   0.48608       LYS-166      
11.20000   0.41102       LYS-166      
11.40000   0.32291       LYS-166      
11.60000   0.25635       LYS-166      
11.80000   0.19450       LYS-166      
12.00000   0.15559       LYS-166      
Site ARG-169             
11.60000   0.94103       ARG-169      
11.80000   0.92812       ARG-169      
12.00000   0.90310       ARG-169      
Site LYS-170             
9.40000   0.94100       LYS-170      
9.60000   0.91071       LYS-170      
9.80000   0.87601       LYS-170      
10.00000   0.81895       LYS-170      
10.20000   0.75558       LYS-170      
10.40000   0.68191       LYS-170      
10.60000   0.59792       LYS-170      
10.80000   0.52235       LYS-170      
11.00000   0.43490       LYS-170      
11.20000   0.35508       LYS-170      
11.40000   0.28458       LYS-170      
11.60000   0.22648       LYS-170      
11.80000   0.17460       LYS-170      
12.00000   0.13549       LYS-170      
Site LYS-176             
10.00000   0.93647       LYS-176      
10.20000   0.91642       LYS-176      
10.40000   0.89442       LYS-176      
10.60000   0.87665       LYS-176      
10.80000   0.84663       LYS-176      
11.00000   0.81124       LYS-176      
11.20000   0.78726       LYS-176      
11.40000   0.75765       LYS-176      
11.60000   0.72291       LYS-176      
11.80000   0.69953       LYS-176      
12.00000   0.65380       LYS-176      
Site ASP-177             
0.00000   0.78522       ASP-177      
0.20000   0.73782       ASP-177      
0.40000   0.68346       ASP-177      
0.60000   0.61666       ASP-177      
0.80000   0.54810       ASP-177      
1.00000   0.48462       ASP-177      
1.20000   0.41453       ASP-177      
1.40000   0.35032       ASP-177      
1.60000   0.31644       ASP-177      
1.80000   0.26261       ASP-177      
2.00000   0.23462       ASP-177      
2.20000   0.19662       ASP-177      
2.40000   0.16309       ASP-177      
2.60000   0.15251       ASP-177      
2.80000   0.13544       ASP-177      
3.00000   0.12095       ASP-177      
3.20000   0.10173       ASP-177      
3.40000   0.09001       ASP-177      
3.60000   0.07603       ASP-177      
3.80000   0.05535       ASP-177      
4.00000   0.05363       ASP-177      
Site LYS-179             
9.80000   0.93922       LYS-179      
10.00000   0.91865       LYS-179      
10.20000   0.88695       LYS-179      
10.40000   0.84028       LYS-179      
10.60000   0.78999       LYS-179      
10.80000   0.72756       LYS-179      
11.00000   0.65949       LYS-179      
11.20000   0.59342       LYS-179      
11.40000   0.49910       LYS-179      
11.60000   0.44572       LYS-179      
11.80000   0.36045       LYS-179      
12.00000   0.27607       LYS-179      
Site ASP-183             
0.00000   0.61492       ASP-183      
0.20000   0.54545       ASP-183      
0.40000   0.47800       ASP-183      
0.60000   0.40172       ASP-183      
0.80000   0.35019       ASP-183      
1.00000   0.29829       ASP-183      
1.20000   0.26242       ASP-183      
1.40000   0.23248       ASP-183      
1.60000   0.20728       ASP-183      
1.80000   0.17723       ASP-183      
2.00000   0.16434       ASP-183      
2.20000   0.13691       ASP-183      
2.40000   0.12376       ASP-183      
2.60000   0.10829       ASP-183      
2.80000   0.09839       ASP-183      
3.00000   0.09080       ASP-183      
3.20000   0.08996       ASP-183      
3.40000   0.08712       ASP-183      
3.60000   0.06784       ASP-183      
3.80000   0.06639       ASP-183      
4.00000   0.05702       ASP-183      
4.20000   0.05671       ASP-183      
Site GLU-184             
1.20000   0.94702       GLU-184      
1.40000   0.93491       GLU-184      
1.60000   0.91855       GLU-184      
1.80000   0.90075       GLU-184      
2.00000   0.87636       GLU-184      
2.20000   0.85029       GLU-184      
2.40000   0.82329       GLU-184      
2.60000   0.76613       GLU-184      
2.80000   0.72637       GLU-184      
3.00000   0.66901       GLU-184      
3.20000   0.59764       GLU-184      
3.40000   0.51597       GLU-184      
3.60000   0.45200       GLU-184      
3.80000   0.37334       GLU-184      
4.00000   0.31055       GLU-184      
4.20000   0.24444       GLU-184      
4.40000   0.18091       GLU-184      
4.60000   0.15226       GLU-184      
4.80000   0.10508       GLU-184      
5.00000   0.07134       GLU-184      
5.20000   0.05004       GLU-184      
Site GLU-186             
0.00000   0.90894       GLU-186      
0.20000   0.88428       GLU-186      
0.40000   0.83573       GLU-186      
0.60000   0.80220       GLU-186      
0.80000   0.74705       GLU-186      
1.00000   0.69128       GLU-186      
1.20000   0.62682       GLU-186      
1.40000   0.54720       GLU-186      
1.60000   0.48763       GLU-186      
1.80000   0.41922       GLU-186      
2.00000   0.35772       GLU-186      
2.20000   0.30072       GLU-186      
2.40000   0.24809       GLU-186      
2.60000   0.21317       GLU-186      
2.80000   0.16969       GLU-186      
3.00000   0.13938       GLU-186      
3.20000   0.11575       GLU-186      
3.40000   0.10855       GLU-186      
3.60000   0.08543       GLU-186      
3.80000   0.07296       GLU-186      
4.00000   0.06029       GLU-186      
Site GLU-189             
2.80000   0.93318       GLU-189      
3.00000   0.92146       GLU-189      
3.20000   0.89133       GLU-189      
3.40000   0.86247       GLU-189      
3.60000   0.83173       GLU-189      
3.80000   0.78204       GLU-189      
4.00000   0.72810       GLU-189      
4.20000   0.65373       GLU-189      
4.40000   0.59000       GLU-189      
4.60000   0.50691       GLU-189      
4.80000   0.41591       GLU-189      
5.00000   0.34044       GLU-189      
5.20000   0.25737       GLU-189      
5.40000   0.19616       GLU-189      
5.60000   0.14367       GLU-189      
5.80000   0.10190       GLU-189      
6.00000   0.07053       GLU-189      
Site LYS-192             
12.00000   0.94861       LYS-192      
Site ASP-194             
0.00000   0.92159       ASP-194      
0.20000   0.90768       ASP-194      
0.40000   0.89020       ASP-194      
0.60000   0.87594       ASP-194      
0.80000   0.85355       ASP-194      
1.00000   0.82250       ASP-194      
1.20000   0.80458       ASP-194      
1.40000   0.76456       ASP-194      
1.60000   0.73341       ASP-194      
1.80000   0.68804       ASP-194      
2.00000   0.63629       ASP-194      
2.20000   0.58951       ASP-194      
2.40000   0.51684       ASP-194      
2.60000   0.47300       ASP-194      
2.80000   0.40884       ASP-194      
3.00000   0.36327       ASP-194      
3.20000   0.30382       ASP-194      
3.40000   0.25569       ASP-194      
3.60000   0.20094       ASP-194      
3.80000   0.16674       ASP-194      
4.00000   0.13387       ASP-194      
4.20000   0.09727       ASP-194      
4.40000   0.07969       ASP-194      
4.60000   0.06056       ASP-194      
Site ARG-195             
Site TYR-197             
10.00000   0.93449       TYR-197      
10.20000   0.91664       TYR-197      
10.40000   0.89219       TYR-197      
10.60000   0.85792       TYR-197      
10.80000   0.78930       TYR-197      
11.00000   0.75237       TYR-197      
11.20000   0.69227       TYR-197      
11.40000   0.63146       TYR-197      
11.60000   0.55464       TYR-197      
11.80000   0.48164       TYR-197      
12.00000   0.42988       TYR-197      
Site TYR-201             
8.40000   0.92423       TYR-201      
8.60000   0.88800       TYR-201      
8.80000   0.84109       TYR-201      
9.00000   0.76727       TYR-201      
9.20000   0.66921       TYR-201      
9.40000   0.57069       TYR-201      
9.60000   0.46927       TYR-201      
9.80000   0.36953       TYR-201      
10.00000   0.27579       TYR-201      
10.20000   0.20336       TYR-201      
10.40000   0.13632       TYR-201      
10.60000   0.09551       TYR-201      
10.80000   0.06522       TYR-201      
Site LYS-207             
9.60000   0.92839       LYS-207      
9.80000   0.90340       LYS-207      
10.00000   0.85922       LYS-207      
10.20000   0.82875       LYS-207      
10.40000   0.78674       LYS-207      
10.60000   0.73869       LYS-207      
10.80000   0.69958       LYS-207      
11.00000   0.63593       LYS-207      
11.20000   0.57978       LYS-207      
11.40000   0.52737       LYS-207      
11.60000   0.46962       LYS-207      
11.80000   0.40445       LYS-207      
12.00000   0.36710       LYS-207      
Site LYS-210             
9.40000   0.93875       LYS-210      
9.60000   0.92019       LYS-210      
9.80000   0.89249       LYS-210      
10.00000   0.85543       LYS-210      
10.20000   0.81300       LYS-210      
10.40000   0.76954       LYS-210      
10.60000   0.72774       LYS-210      
10.80000   0.68650       LYS-210      
11.00000   0.63337       LYS-210      
11.20000   0.59300       LYS-210      
11.40000   0.55391       LYS-210      
11.60000   0.49591       LYS-210      
11.80000   0.46482       LYS-210      
12.00000   0.42751       LYS-210      
Site CYS-211             
11.80000   0.94961       CYS-211      
Site GLU-212             
0.40000   0.93592       GLU-212      
0.60000   0.92318       GLU-212      
0.80000   0.90658       GLU-212      
1.00000   0.88772       GLU-212      
1.20000   0.85703       GLU-212      
1.40000   0.85089       GLU-212      
1.60000   0.81156       GLU-212      
1.80000   0.78736       GLU-212      
2.00000   0.74338       GLU-212      
2.20000   0.70255       GLU-212      
2.40000   0.66539       GLU-212      
2.60000   0.61700       GLU-212      
2.80000   0.56591       GLU-212      
3.00000   0.51492       GLU-212      
3.20000   0.46391       GLU-212      
3.40000   0.41513       GLU-212      
3.60000   0.35252       GLU-212      
3.80000   0.30309       GLU-212      
4.00000   0.23649       GLU-212      
4.20000   0.20091       GLU-212      
4.40000   0.16432       GLU-212      
4.60000   0.11135       GLU-212      
4.80000   0.08738       GLU-212      
5.00000   0.06010       GLU-212      
Site ASP-215             
0.40000   0.94000       ASP-215      
0.60000   0.91660       ASP-215      
0.80000   0.88047       ASP-215      
1.00000   0.83787       ASP-215      
1.20000   0.78146       ASP-215      
1.40000   0.70546       ASP-215      
1.60000   0.61476       ASP-215      
1.80000   0.51719       ASP-215      
2.00000   0.43369       ASP-215      
2.20000   0.34590       ASP-215      
2.40000   0.27427       ASP-215      
2.60000   0.20091       ASP-215      
2.80000   0.15196       ASP-215      
3.00000   0.11572       ASP-215      
3.20000   0.08187       ASP-215      
3.40000   0.05902       ASP-215      
Site TYR-217             
Site GLU-222             
0.80000   0.94627       GLU-222      
1.00000   0.92376       GLU-222      
1.20000   0.90497       GLU-222      
1.40000   0.87635       GLU-222      
1.60000   0.84975       GLU-222      
1.80000   0.82267       GLU-222      
2.00000   0.79300       GLU-222      
2.20000   0.77318       GLU-222      
2.40000   0.75803       GLU-222      
2.60000   0.73405       GLU-222      
2.80000   0.73202       GLU-222      
3.00000   0.71413       GLU-222      
3.20000   0.71138       GLU-222      
3.40000   0.69706       GLU-222      
3.60000   0.65736       GLU-222      
3.80000   0.65423       GLU-222      
4.00000   0.62068       GLU-222      
4.20000   0.60202       GLU-222      
4.40000   0.55347       GLU-222      
4.60000   0.50591       GLU-222      
4.80000   0.46035       GLU-222      
5.00000   0.39351       GLU-222      
5.20000   0.33255       GLU-222      
5.40000   0.25592       GLU-222      
5.60000   0.19461       GLU-222      
5.80000   0.13879       GLU-222      
6.00000   0.11343       GLU-222      
6.20000   0.07294       GLU-222      
Site LYS-223             
Site LYS-224             
9.60000   0.93623       LYS-224      
9.80000   0.90101       LYS-224      
10.00000   0.85123       LYS-224      
10.20000   0.78220       LYS-224      
10.40000   0.69759       LYS-224      
10.60000   0.61756       LYS-224      
10.80000   0.52846       LYS-224      
11.00000   0.41627       LYS-224      
11.20000   0.33853       LYS-224      
11.40000   0.26171       LYS-224      
11.60000   0.20273       LYS-224      
11.80000   0.14721       LYS-224      
12.00000   0.10562       LYS-224      
Site GLU-236             
3.00000   0.93821       GLU-236      
3.20000   0.90484       GLU-236      
3.40000   0.87311       GLU-236      
3.60000   0.81623       GLU-236      
3.80000   0.74813       GLU-236      
4.00000   0.67635       GLU-236      
4.20000   0.58197       GLU-236      
4.40000   0.48382       GLU-236      
4.60000   0.39437       GLU-236      
4.80000   0.29181       GLU-236      
5.00000   0.21928       GLU-236      
5.20000   0.15612       GLU-236      
5.40000   0.11539       GLU-236      
5.60000   0.08639       GLU-236      
5.80000   0.06291       GLU-236      
Site HIS-241             
4.20000   0.93922       HIS-241      
4.40000   0.92001       HIS-241      
4.60000   0.88204       HIS-241      
4.80000   0.83377       HIS-241      
5.00000   0.76973       HIS-241      
5.20000   0.69873       HIS-241      
5.40000   0.59823       HIS-241      
5.60000   0.49418       HIS-241      
5.80000   0.38873       HIS-241      
6.00000   0.28825       HIS-241      
6.20000   0.21672       HIS-241      
6.40000   0.14814       HIS-241      
6.60000   0.10470       HIS-241      
6.80000   0.07778       HIS-241      
7.00000   0.05052       HIS-241      
Site ARG-242             
11.00000   0.93794       ARG-242      
11.20000   0.91459       ARG-242      
11.40000   0.88816       ARG-242      
11.60000   0.83475       ARG-242      
11.80000   0.76709       ARG-242      
12.00000   0.68951       ARG-242      
Site LYS-243             
11.40000   0.93690       LYS-243      
11.60000   0.92491       LYS-243      
11.80000   0.90468       LYS-243      
12.00000   0.86601       LYS-243      
Site GLU-250             
0.20000   0.94135       GLU-250      
0.40000   0.92653       GLU-250      
0.60000   0.90975       GLU-250      
0.80000   0.89032       GLU-250      
1.00000   0.85564       GLU-250      
1.20000   0.82044       GLU-250      
1.40000   0.77600       GLU-250      
1.60000   0.72780       GLU-250      
1.80000   0.66449       GLU-250      
2.00000   0.60363       GLU-250      
2.20000   0.52466       GLU-250      
2.40000   0.44658       GLU-250      
2.60000   0.38561       GLU-250      
2.80000   0.31699       GLU-250      
3.00000   0.25055       GLU-250      
3.20000   0.20158       GLU-250      
3.40000   0.15058       GLU-250      
3.60000   0.11882       GLU-250      
3.80000   0.09125       GLU-250      
4.00000   0.06819       GLU-250      
4.20000   0.05363       GLU-250      
Site ASP-251             
0.00000   0.68293       ASP-251      
0.20000   0.57945       ASP-251      
0.40000   0.48063       ASP-251      
0.60000   0.38260       ASP-251      
0.80000   0.31002       ASP-251      
1.00000   0.23121       ASP-251      
1.20000   0.18576       ASP-251      
1.40000   0.15169       ASP-251      
1.60000   0.10454       ASP-251      
1.80000   0.08378       ASP-251      
2.00000   0.06560       ASP-251      
2.20000   0.05436       ASP-251      
Site ASP-253             
3.00000   0.94286       ASP-253      
3.20000   0.91025       ASP-253      
3.40000   0.88780       ASP-253      
3.60000   0.85021       ASP-253      
3.80000   0.80976       ASP-253      
4.00000   0.76327       ASP-253      
4.20000   0.71221       ASP-253      
4.40000   0.65966       ASP-253      
4.60000   0.60523       ASP-253      
4.80000   0.52648       ASP-253      
5.00000   0.47494       ASP-253      
5.20000   0.40308       ASP-253      
5.40000   0.32966       ASP-253      
5.60000   0.24973       ASP-253      
5.80000   0.18300       ASP-253      
6.00000   0.13144       ASP-253      
6.20000   0.09478       ASP-253      
6.40000   0.05862       ASP-253      
Site GLU-255             
3.00000   0.93127       GLU-255      
3.20000   0.90359       GLU-255      
3.40000   0.86184       GLU-255      
3.60000   0.80297       GLU-255      
3.80000   0.74591       GLU-255      
4.00000   0.66683       GLU-255      
4.20000   0.58164       GLU-255      
4.40000   0.50018       GLU-255      
4.60000   0.43168       GLU-255      
4.80000   0.37127       GLU-255      
5.00000   0.29858       GLU-255      
5.20000   0.23991       GLU-255      
5.40000   0.18513       GLU-255      
5.60000   0.14524       GLU-255      
5.80000   0.10444       GLU-255      
6.00000   0.07229       GLU-255      
Site ARG-264             
11.60000   0.93966       ARG-264      
11.80000   0.91342       ARG-264      
12.00000   0.88810       ARG-264      
Site LYS-266             
9.20000   0.92947       LYS-266      
9.40000   0.91139       LYS-266      
9.60000   0.86435       LYS-266      
9.80000   0.80484       LYS-266      
10.00000   0.74300       LYS-266      
10.20000   0.64892       LYS-266      
10.40000   0.53046       LYS-266      
10.60000   0.42444       LYS-266      
10.80000   0.32662       LYS-266      
11.00000   0.24009       LYS-266      
11.20000   0.16772       LYS-266      
11.40000   0.11067       LYS-266      
11.60000   0.08116       LYS-266      
11.80000   0.05385       LYS-266      
Site LYS-275             
10.20000   0.94247       LYS-275      
10.40000   0.92726       LYS-275      
10.60000   0.90193       LYS-275      
10.80000   0.86089       LYS-275      
11.00000   0.81903       LYS-275      
11.20000   0.78190       LYS-275      
11.40000   0.72257       LYS-275      
11.60000   0.64993       LYS-275      
11.80000   0.59110       LYS-275      
12.00000   0.49673       LYS-275      
Site ASP-281             
0.60000   0.94378       ASP-281      
0.80000   0.92397       ASP-281      
1.00000   0.89029       ASP-281      
1.20000   0.83763       ASP-281      
1.40000   0.77938       ASP-281      
1.60000   0.71627       ASP-281      
1.80000   0.64133       ASP-281      
2.00000   0.56636       ASP-281      
2.20000   0.48773       ASP-281      
2.40000   0.40680       ASP-281      
2.60000   0.32751       ASP-281      
2.80000   0.26973       ASP-281      
3.00000   0.21293       ASP-281      
3.20000   0.17232       ASP-281      
3.40000   0.13721       ASP-281      
3.60000   0.10154       ASP-281      
3.80000   0.08358       ASP-281      
4.00000   0.06007       ASP-281      
Site ARG-283             
Site LYS-284             
10.00000   0.94818       LYS-284      
10.20000   0.93257       LYS-284      
10.40000   0.89697       LYS-284      
10.60000   0.84589       LYS-284      
10.80000   0.79563       LYS-284      
11.00000   0.72429       LYS-284      
11.20000   0.64697       LYS-284      
11.40000   0.56253       LYS-284      
11.60000   0.46499       LYS-284      
11.80000   0.38672       LYS-284      
12.00000   0.30900       LYS-284      
Site LYS-288             
12.00000   0.94157       LYS-288      
Site ASP-289             
Site GLU-301             
0.80000   0.94804       GLU-301      
1.00000   0.91988       GLU-301      
1.20000   0.89240       GLU-301      
1.40000   0.85445       GLU-301      
1.60000   0.81541       GLU-301      
1.80000   0.76773       GLU-301      
2.00000   0.72609       GLU-301      
2.20000   0.67332       GLU-301      
2.40000   0.62025       GLU-301      
2.60000   0.58010       GLU-301      
2.80000   0.52952       GLU-301      
3.00000   0.48781       GLU-301      
3.20000   0.45373       GLU-301      
3.40000   0.41168       GLU-301      
3.60000   0.38394       GLU-301      
3.80000   0.34341       GLU-301      
4.00000   0.30835       GLU-301      
4.20000   0.26951       GLU-301      
4.40000   0.25202       GLU-301      
4.60000   0.21837       GLU-301      
4.80000   0.18905       GLU-301      
5.00000   0.15948       GLU-301      
5.20000   0.13628       GLU-301      
5.40000   0.10532       GLU-301      
5.60000   0.08565       GLU-301      
5.80000   0.06242       GLU-301      
Site GLU-302             
1.80000   0.93108       GLU-302      
2.00000   0.91234       GLU-302      
2.20000   0.87305       GLU-302      
2.40000   0.83175       GLU-302      
2.60000   0.77897       GLU-302      
2.80000   0.72018       GLU-302      
3.00000   0.64718       GLU-302      
3.20000   0.56391       GLU-302      
3.40000   0.47473       GLU-302      
3.60000   0.41425       GLU-302      
3.80000   0.32480       GLU-302      
4.00000   0.26189       GLU-302      
4.20000   0.19709       GLU-302      
4.40000   0.15993       GLU-302      
4.60000   0.11488       GLU-302      
4.80000   0.08502       GLU-302      
5.00000   0.06098       GLU-302      
Site GLU-309             
2.40000   0.94193       GLU-309      
2.60000   0.91953       GLU-309      
2.80000   0.87737       GLU-309      
3.00000   0.84609       GLU-309      
3.20000   0.78861       GLU-309      
3.40000   0.72473       GLU-309      
3.60000   0.64784       GLU-309      
3.80000   0.58227       GLU-309      
4.00000   0.50089       GLU-309      
4.20000   0.42105       GLU-309      
4.40000   0.34909       GLU-309      
4.60000   0.29685       GLU-309      
4.80000   0.23899       GLU-309      
5.00000   0.18930       GLU-309      
5.20000   0.14464       GLU-309      
5.40000   0.11703       GLU-309      
5.60000   0.09437       GLU-309      
5.80000   0.07473       GLU-309      
6.00000   0.05470       GLU-309      
Site ASP-310             
3.40000   0.94905       ASP-310      
3.60000   0.94109       ASP-310      
3.80000   0.92274       ASP-310      
4.00000   0.90668       ASP-310      
4.20000   0.89488       ASP-310      
4.40000   0.87648       ASP-310      
4.60000   0.84138       ASP-310      
4.80000   0.81632       ASP-310      
5.00000   0.77519       ASP-310      
5.20000   0.72782       ASP-310      
5.40000   0.66775       ASP-310      
5.60000   0.57756       ASP-310      
5.80000   0.48918       ASP-310      
6.00000   0.39105       ASP-310      
6.20000   0.31231       ASP-310      
6.40000   0.22991       ASP-310      
6.60000   0.16150       ASP-310      
6.80000   0.11736       ASP-310      
7.00000   0.07795       ASP-310      
7.20000   0.05236       ASP-310      
Site HIS-314             
5.60000   0.94276       HIS-314      
5.80000   0.92769       HIS-314      
6.00000   0.90791       HIS-314      
6.20000   0.86338       HIS-314      
6.40000   0.82278       HIS-314      
6.60000   0.75863       HIS-314      
6.80000   0.68404       HIS-314      
7.00000   0.58822       HIS-314      
7.20000   0.49255       HIS-314      
7.40000   0.37767       HIS-314      
7.60000   0.27296       HIS-314      
7.80000   0.19658       HIS-314      
8.00000   0.13205       HIS-314      
8.20000   0.09217       HIS-314      
8.40000   0.06125       HIS-314      
Site ASP-315             
1.80000   0.94552       ASP-315      
2.00000   0.92509       ASP-315      
2.20000   0.89907       ASP-315      
2.40000   0.86278       ASP-315      
2.60000   0.81706       ASP-315      
2.80000   0.74816       ASP-315      
3.00000   0.69274       ASP-315      
3.20000   0.62165       ASP-315      
3.40000   0.54428       ASP-315      
3.60000   0.44672       ASP-315      
3.80000   0.37153       ASP-315      
4.00000   0.31649       ASP-315      
4.20000   0.24450       ASP-315      
4.40000   0.19564       ASP-315      
4.60000   0.15461       ASP-315      
4.80000   0.12926       ASP-315      
5.00000   0.09342       ASP-315      
5.20000   0.07929       ASP-315      
5.40000   0.06217       ASP-315      
5.60000   0.05738       ASP-315      
Site LYS-318             
9.00000   0.94264       LYS-318      
9.20000   0.91928       LYS-318      
9.40000   0.88017       LYS-318      
9.60000   0.83824       LYS-318      
9.80000   0.76073       LYS-318      
10.00000   0.68746       LYS-318      
10.20000   0.58265       LYS-318      
10.40000   0.49809       LYS-318      
10.60000   0.41245       LYS-318      
10.80000   0.34090       LYS-318      
11.00000   0.26783       LYS-318      
11.20000   0.21285       LYS-318      
11.40000   0.15756       LYS-318      
11.60000   0.12530       LYS-318      
11.80000   0.10416       LYS-318      
12.00000   0.07470       LYS-318      
Site GLU-321             
0.00000   0.91666       GLU-321      
0.20000   0.88328       GLU-321      
0.40000   0.85196       GLU-321      
0.60000   0.80402       GLU-321      
0.80000   0.76025       GLU-321      
1.00000   0.71997       GLU-321      
1.20000   0.67728       GLU-321      
1.40000   0.62822       GLU-321      
1.60000   0.57594       GLU-321      
1.80000   0.53591       GLU-321      
2.00000   0.49172       GLU-321      
2.20000   0.46454       GLU-321      
2.40000   0.42391       GLU-321      
2.60000   0.37261       GLU-321      
2.80000   0.34322       GLU-321      
3.00000   0.30477       GLU-321      
3.20000   0.27101       GLU-321      
3.40000   0.23549       GLU-321      
3.60000   0.19262       GLU-321      
3.80000   0.15890       GLU-321      
4.00000   0.13838       GLU-321      
4.20000   0.10599       GLU-321      
4.40000   0.08127       GLU-321      
4.60000   0.06444       GLU-321      
Site LYS-326             
11.20000   0.94895       LYS-326      
11.40000   0.93896       LYS-326      
11.60000   0.92449       LYS-326      
11.80000   0.91038       LYS-326      
12.00000   0.88184       LYS-326      
Site ASP-327             
0.00000   0.87755       ASP-327      
0.20000   0.83492       ASP-327      
0.40000   0.79050       ASP-327      
0.60000   0.75389       ASP-327      
0.80000   0.68860       ASP-327      
1.00000   0.61855       ASP-327      
1.20000   0.55182       ASP-327      
1.40000   0.47482       ASP-327      
1.60000   0.41097       ASP-327      
1.80000   0.33118       ASP-327      
2.00000   0.27227       ASP-327      
2.20000   0.21458       ASP-327      
2.40000   0.18009       ASP-327      
2.60000   0.13749       ASP-327      
2.80000   0.11853       ASP-327      
3.00000   0.09253       ASP-327      
3.20000   0.07294       ASP-327      
3.40000   0.05799       ASP-327      
Site ASP-328             
0.00000   0.35983       ASP-328      
0.20000   0.32951       ASP-328      
0.40000   0.29618       ASP-328      
0.60000   0.26416       ASP-328      
0.80000   0.23736       ASP-328      
1.00000   0.23853       ASP-328      
1.20000   0.21605       ASP-328      
1.40000   0.20374       ASP-328      
1.60000   0.18697       ASP-328      
1.80000   0.19509       ASP-328      
2.00000   0.18761       ASP-328      
2.20000   0.17146       ASP-328      
2.40000   0.16900       ASP-328      
2.60000   0.16279       ASP-328      
2.80000   0.13860       ASP-328      
3.00000   0.11930       ASP-328      
3.20000   0.10665       ASP-328      
3.40000   0.09978       ASP-328      
3.60000   0.09048       ASP-328      
3.80000   0.06861       ASP-328      
4.00000   0.05749       ASP-328      
4.20000   0.05242       ASP-328      
Site LYS-333             
9.60000   0.94602       LYS-333      
9.80000   0.92016       LYS-333      
10.00000   0.89332       LYS-333      
10.20000   0.85324       LYS-333      
10.40000   0.81416       LYS-333      
10.60000   0.75985       LYS-333      
10.80000   0.69714       LYS-333      
11.00000   0.65246       LYS-333      
11.20000   0.57393       LYS-333      
11.40000   0.51536       LYS-333      
11.60000   0.44727       LYS-333      
11.80000   0.38112       LYS-333      
12.00000   0.32342       LYS-333      
Site LYS-335             
9.40000   0.93564       LYS-335      
9.60000   0.91398       LYS-335      
9.80000   0.88118       LYS-335      
10.00000   0.83956       LYS-335      
10.20000   0.78699       LYS-335      
10.40000   0.71872       LYS-335      
10.60000   0.66236       LYS-335      
10.80000   0.59041       LYS-335      
11.00000   0.51209       LYS-335      
11.20000   0.43363       LYS-335      
11.40000   0.37341       LYS-335      
11.60000   0.30154       LYS-335      
11.80000   0.22647       LYS-335      
12.00000   0.18767       LYS-335      
Site ASP-337             
1.60000   0.93267       ASP-337      
1.80000   0.90294       ASP-337      
2.00000   0.86647       ASP-337      
2.20000   0.80639       ASP-337      
2.40000   0.74755       ASP-337      
2.60000   0.66491       ASP-337      
2.80000   0.57645       ASP-337      
3.00000   0.47563       ASP-337      
3.20000   0.38390       ASP-337      
3.40000   0.28637       ASP-337      
3.60000   0.22581       ASP-337      
3.80000   0.16765       ASP-337      
4.00000   0.12207       ASP-337      
4.20000   0.09880       ASP-337      
4.40000   0.06345       ASP-337      
Site LYS-338             
9.80000   0.93993       LYS-338      
10.00000   0.91418       LYS-338      
10.20000   0.88314       LYS-338      
10.40000   0.82740       LYS-338      
10.60000   0.77964       LYS-338      
10.80000   0.69145       LYS-338      
11.00000   0.60991       LYS-338      
11.20000   0.51310       LYS-338      
11.40000   0.41412       LYS-338      
11.60000   0.33700       LYS-338      
11.80000   0.24713       LYS-338      
12.00000   0.18798       LYS-338      
Site GLU-342             
2.80000   0.93428       GLU-342      
3.00000   0.90809       GLU-342      
3.20000   0.86948       GLU-342      
3.40000   0.82266       GLU-342      
3.60000   0.77154       GLU-342      
3.80000   0.69732       GLU-342      
4.00000   0.60674       GLU-342      
4.20000   0.51436       GLU-342      
4.40000   0.43227       GLU-342      
4.60000   0.34736       GLU-342      
4.80000   0.26500       GLU-342      
5.00000   0.18696       GLU-342      
5.20000   0.14456       GLU-342      
5.40000   0.09881       GLU-342      
5.60000   0.07195       GLU-342      
Site LYS-343             
10.20000   0.94177       LYS-343      
10.40000   0.91134       LYS-343      
10.60000   0.86573       LYS-343      
10.80000   0.80301       LYS-343      
11.00000   0.73709       LYS-343      
11.20000   0.65031       LYS-343      
11.40000   0.56868       LYS-343      
11.60000   0.45762       LYS-343      
11.80000   0.37333       LYS-343      
12.00000   0.28287       LYS-343      
Site ARG-344             
Site GLU-347             
0.80000   0.94405       GLU-347      
1.00000   0.91819       GLU-347      
1.20000   0.87918       GLU-347      
1.40000   0.83438       GLU-347      
1.60000   0.77278       GLU-347      
1.80000   0.69446       GLU-347      
2.00000   0.61120       GLU-347      
2.20000   0.51227       GLU-347      
2.40000   0.42645       GLU-347      
2.60000   0.33218       GLU-347      
2.80000   0.25229       GLU-347      
3.00000   0.20055       GLU-347      
3.20000   0.15198       GLU-347      
3.40000   0.11391       GLU-347      
3.60000   0.08389       GLU-347      
3.80000   0.06310       GLU-347      
4.00000   0.05040       GLU-347      
Site GLU-350             
3.40000   0.93429       GLU-350      
3.60000   0.90018       GLU-350      
3.80000   0.86663       GLU-350      
4.00000   0.81884       GLU-350      
4.20000   0.76859       GLU-350      
4.40000   0.69693       GLU-350      
4.60000   0.61195       GLU-350      
4.80000   0.53720       GLU-350      
5.00000   0.45132       GLU-350      
5.20000   0.35190       GLU-350      
5.40000   0.26125       GLU-350      
5.60000   0.19117       GLU-350      
5.80000   0.14047       GLU-350      
6.00000   0.08809       GLU-350      
6.20000   0.06099       GLU-350      
Site ASP-353             
3.00000   0.94889       ASP-353      
3.20000   0.92672       ASP-353      
3.40000   0.88744       ASP-353      
3.60000   0.85166       ASP-353      
3.80000   0.80246       ASP-353      
4.00000   0.73328       ASP-353      
4.20000   0.65022       ASP-353      
4.40000   0.56342       ASP-353      
4.60000   0.49309       ASP-353      
4.80000   0.39119       ASP-353      
5.00000   0.30257       ASP-353      
5.20000   0.23608       ASP-353      
5.40000   0.17745       ASP-353      
5.60000   0.12427       ASP-353      
5.80000   0.08138       ASP-353      
6.00000   0.06080       ASP-353      
Site GLU-358             
2.40000   0.94636       GLU-358      
2.60000   0.92557       GLU-358      
2.80000   0.88428       GLU-358      
3.00000   0.85283       GLU-358      
3.20000   0.79273       GLU-358      
3.40000   0.72977       GLU-358      
3.60000   0.64786       GLU-358      
3.80000   0.57282       GLU-358      
4.00000   0.49673       GLU-358      
4.20000   0.40600       GLU-358      
4.40000   0.32871       GLU-358      
4.60000   0.24834       GLU-358      
4.80000   0.19044       GLU-358      
5.00000   0.14108       GLU-358      
5.20000   0.09551       GLU-358      
5.40000   0.06946       GLU-358      
Site TYR-359             
10.60000   0.93553       TYR-359      
10.80000   0.91617       TYR-359      
11.00000   0.88189       TYR-359      
11.20000   0.84872       TYR-359      
11.40000   0.81725       TYR-359      
11.60000   0.77887       TYR-359      
11.80000   0.72162       TYR-359      
12.00000   0.66824       TYR-359      
Site GLU-360             
2.00000   0.94130       GLU-360      
2.20000   0.91624       GLU-360      
2.40000   0.89007       GLU-360      
2.60000   0.87116       GLU-360      
2.80000   0.82477       GLU-360      
3.00000   0.78175       GLU-360      
3.20000   0.72004       GLU-360      
3.40000   0.66036       GLU-360      
3.60000   0.58764       GLU-360      
3.80000   0.50835       GLU-360      
4.00000   0.43718       GLU-360      
4.20000   0.37255       GLU-360      
4.40000   0.30796       GLU-360      
4.60000   0.23918       GLU-360      
4.80000   0.18491       GLU-360      
5.00000   0.13515       GLU-360      
5.20000   0.09872       GLU-360      
5.40000   0.06768       GLU-360      
Site LYS-361             
10.00000   0.92998       LYS-361      
10.20000   0.88956       LYS-361      
10.40000   0.85092       LYS-361      
10.60000   0.78408       LYS-361      
10.80000   0.72484       LYS-361      
11.00000   0.63007       LYS-361      
11.20000   0.53009       LYS-361      
11.40000   0.42437       LYS-361      
11.60000   0.33362       LYS-361      
11.80000   0.24824       LYS-361      
12.00000   0.18297       LYS-361      
Site GLU-362             
2.20000   0.94054       GLU-362      
2.40000   0.91355       GLU-362      
2.60000   0.88216       GLU-362      
2.80000   0.83678       GLU-362      
3.00000   0.79611       GLU-362      
3.20000   0.73582       GLU-362      
3.40000   0.67347       GLU-362      
3.60000   0.60429       GLU-362      
3.80000   0.54385       GLU-362      
4.00000   0.46436       GLU-362      
4.20000   0.40408       GLU-362      
4.40000   0.34436       GLU-362      
4.60000   0.28375       GLU-362      
4.80000   0.21696       GLU-362      
5.00000   0.16052       GLU-362      
5.20000   0.11656       GLU-362      
5.40000   0.08046       GLU-362      
5.60000   0.05709       GLU-362      
Site LYS-363             
9.40000   0.93383       LYS-363      
9.60000   0.90315       LYS-363      
9.80000   0.86031       LYS-363      
10.00000   0.81204       LYS-363      
10.20000   0.74919       LYS-363      
10.40000   0.68201       LYS-363      
10.60000   0.61118       LYS-363      
10.80000   0.54409       LYS-363      
11.00000   0.48423       LYS-363      
11.20000   0.43228       LYS-363      
11.40000   0.37645       LYS-363      
11.60000   0.33669       LYS-363      
11.80000   0.30636       LYS-363      
12.00000   0.26277       LYS-363      
Site GLU-366             
0.00000   0.54774       GLU-366      
0.20000   0.43997       GLU-366      
0.40000   0.35725       GLU-366      
0.60000   0.28963       GLU-366      
0.80000   0.22162       GLU-366      
1.00000   0.17035       GLU-366      
1.20000   0.13035       GLU-366      
1.40000   0.10596       GLU-366      
1.60000   0.07382       GLU-366      
1.80000   0.05659       GLU-366      
2.00000   0.05172       GLU-366      
Site ARG-367             
Site LYS-370             
9.80000   0.93417       LYS-370      
10.00000   0.91229       LYS-370      
10.20000   0.89059       LYS-370      
10.40000   0.86904       LYS-370      
10.60000   0.83222       LYS-370      
10.80000   0.80409       LYS-370      
11.00000   0.77671       LYS-370      
11.20000   0.75342       LYS-370      
11.40000   0.72266       LYS-370      
11.60000   0.67358       LYS-370      
11.80000   0.64424       LYS-370      
12.00000   0.58343       LYS-370      
Site ASP-373             
2.60000   0.94450       ASP-373      
2.80000   0.92573       ASP-373      
3.00000   0.89979       ASP-373      
3.20000   0.86682       ASP-373      
3.40000   0.81510       ASP-373      
3.60000   0.76425       ASP-373      
3.80000   0.70711       ASP-373      
4.00000   0.66011       ASP-373      
4.20000   0.56936       ASP-373      
4.40000   0.50255       ASP-373      
4.60000   0.42589       ASP-373      
4.80000   0.35316       ASP-373      
5.00000   0.27541       ASP-373      
5.20000   0.20958       ASP-373      
5.40000   0.15692       ASP-373      
5.60000   0.11265       ASP-373      
5.80000   0.08063       ASP-373      
6.00000   0.05028       ASP-373      
Site LYS-379             
11.00000   0.93248       LYS-379      
11.20000   0.92606       LYS-379      
11.40000   0.90707       LYS-379      
11.60000   0.87958       LYS-379      
11.80000   0.85421       LYS-379      
12.00000   0.82556       LYS-379      
Site ASP-385             
1.40000   0.93753       ASP-385      
1.60000   0.90809       ASP-385      
1.80000   0.89008       ASP-385      
2.00000   0.85217       ASP-385      
2.20000   0.81728       ASP-385      
2.40000   0.77106       ASP-385      
2.60000   0.70746       ASP-385      
2.80000   0.63573       ASP-385      
3.00000   0.56873       ASP-385      
3.20000   0.49609       ASP-385      
3.40000   0.41664       ASP-385      
3.60000   0.34582       ASP-385      
3.80000   0.27467       ASP-385      
4.00000   0.21059       ASP-385      
4.20000   0.15948       ASP-385      
4.40000   0.11627       ASP-385      
4.60000   0.08339       ASP-385      
4.80000   0.05720       ASP-385      
Site GLU-387             
1.20000   0.93666       GLU-387      
1.40000   0.91420       GLU-387      
1.60000   0.87941       GLU-387      
1.80000   0.82968       GLU-387      
2.00000   0.78477       GLU-387      
2.20000   0.72983       GLU-387      
2.40000   0.65256       GLU-387      
2.60000   0.59064       GLU-387      
2.80000   0.51682       GLU-387      
3.00000   0.44745       GLU-387      
3.20000   0.36918       GLU-387      
3.40000   0.29963       GLU-387      
3.60000   0.24510       GLU-387      
3.80000   0.19530       GLU-387      
4.00000   0.15152       GLU-387      
4.20000   0.10365       GLU-387      
4.40000   0.07598       GLU-387      
4.60000   0.06006       GLU-387      
Site GLU-390             
0.00000   0.93290       GLU-390      
0.20000   0.91537       GLU-390      
0.40000   0.89772       GLU-390      
0.60000   0.87373       GLU-390      
0.80000   0.84547       GLU-390      
1.00000   0.81149       GLU-390      
1.20000   0.77986       GLU-390      
1.40000   0.74836       GLU-390      
1.60000   0.70177       GLU-390      
1.80000   0.66891       GLU-390      
2.00000   0.62766       GLU-390      
2.20000   0.57392       GLU-390      
2.40000   0.53328       GLU-390      
2.60000   0.49600       GLU-390      
2.80000   0.44418       GLU-390      
3.00000   0.40790       GLU-390      
3.20000   0.35645       GLU-390      
3.40000   0.32610       GLU-390      
3.60000   0.27700       GLU-390      
3.80000   0.23402       GLU-390      
4.00000   0.18489       GLU-390      
4.20000   0.15857       GLU-390      
4.40000   0.12745       GLU-390      
4.60000   0.08783       GLU-390      
4.80000   0.06967       GLU-390      
Site LYS-391             
Site LYS-392             
10.20000   0.94973       LYS-392      
10.40000   0.94586       LYS-392      
10.60000   0.92700       LYS-392      
10.80000   0.91973       LYS-392      
11.00000   0.90695       LYS-392      
11.20000   0.90640       LYS-392      
11.40000   0.88583       LYS-392      
11.60000   0.87533       LYS-392      
11.80000   0.86305       LYS-392      
12.00000   0.84655       LYS-392      
Site ASP-393             
0.00000   0.33136       ASP-393      
0.20000   0.30245       ASP-393      
0.40000   0.27184       ASP-393      
0.60000   0.24586       ASP-393      
0.80000   0.22996       ASP-393      
1.00000   0.20347       ASP-393      
1.20000   0.18504       ASP-393      
1.40000   0.16813       ASP-393      
1.60000   0.15102       ASP-393      
1.80000   0.13763       ASP-393      
2.00000   0.13115       ASP-393      
2.20000   0.11932       ASP-393      
2.40000   0.10645       ASP-393      
2.60000   0.09390       ASP-393      
2.80000   0.08999       ASP-393      
3.00000   0.07904       ASP-393      
3.20000   0.07411       ASP-393      
3.40000   0.06340       ASP-393      
3.60000   0.05298       ASP-393      
3.80000   0.05254       ASP-393      
Site ARG-394             
Site ASP-397             
0.00000   0.88206       ASP-397      
0.20000   0.88655       ASP-397      
0.40000   0.87701       ASP-397      
0.60000   0.87900       ASP-397      
0.80000   0.87632       ASP-397      
1.00000   0.86773       ASP-397      
1.20000   0.86670       ASP-397      
1.40000   0.87003       ASP-397      
1.60000   0.86955       ASP-397      
1.80000   0.87040       ASP-397      
2.00000   0.86408       ASP-397      
2.20000   0.87330       ASP-397      
2.40000   0.87919       ASP-397      
2.60000   0.88183       ASP-397      
2.80000   0.87618       ASP-397      
3.00000   0.86109       ASP-397      
3.20000   0.87682       ASP-397      
3.40000   0.87225       ASP-397      
3.60000   0.87755       ASP-397      
3.80000   0.86580       ASP-397      
4.00000   0.86552       ASP-397      
4.20000   0.87735       ASP-397      
4.40000   0.87664       ASP-397      
4.60000   0.87139       ASP-397      
4.80000   0.87230       ASP-397      
5.00000   0.86022       ASP-397      
5.20000   0.85937       ASP-397      
5.40000   0.85103       ASP-397      
5.60000   0.83935       ASP-397      
5.80000   0.81439       ASP-397      
6.00000   0.81309       ASP-397      
6.20000   0.76932       ASP-397      
6.40000   0.73006       ASP-397      
6.60000   0.67875       ASP-397      
6.80000   0.61448       ASP-397      
7.00000   0.51382       ASP-397      
7.20000   0.43609       ASP-397      
7.40000   0.31800       ASP-397      
7.60000   0.25117       ASP-397      
7.80000   0.16257       ASP-397      
8.00000   0.11115       ASP-397      
8.20000   0.07212       ASP-397      
Site ARG-403             
Site GLU-407             
1.00000   0.94438       GLU-407      
1.20000   0.92900       GLU-407      
1.40000   0.90066       GLU-407      
1.60000   0.87878       GLU-407      
1.80000   0.85641       GLU-407      
2.00000   0.82911       GLU-407      
2.20000   0.80691       GLU-407      
2.40000   0.78949       GLU-407      
2.60000   0.72761       GLU-407      
2.80000   0.69106       GLU-407      
3.00000   0.62997       GLU-407      
3.20000   0.59770       GLU-407      
3.40000   0.55014       GLU-407      
3.60000   0.49527       GLU-407      
3.80000   0.42917       GLU-407      
4.00000   0.38634       GLU-407      
4.20000   0.32800       GLU-407      
4.40000   0.26516       GLU-407      
4.60000   0.21443       GLU-407      
4.80000   0.17481       GLU-407      
5.00000   0.14169       GLU-407      
5.20000   0.11118       GLU-407      
5.40000   0.07288       GLU-407      
5.60000   0.05367       GLU-407      
Site GLU-408             
0.20000   0.94818       GLU-408      
0.40000   0.92483       GLU-408      
0.60000   0.89934       GLU-408      
0.80000   0.85266       GLU-408      
1.00000   0.79533       GLU-408      
1.20000   0.73122       GLU-408      
1.40000   0.66165       GLU-408      
1.60000   0.59237       GLU-408      
1.80000   0.50845       GLU-408      
2.00000   0.43645       GLU-408      
2.20000   0.35976       GLU-408      
2.40000   0.29739       GLU-408      
2.60000   0.26166       GLU-408      
2.80000   0.21815       GLU-408      
3.00000   0.18639       GLU-408      
3.20000   0.15264       GLU-408      
3.40000   0.12618       GLU-408      
3.60000   0.11040       GLU-408      
3.80000   0.08384       GLU-408      
4.00000   0.07101       GLU-408      
4.20000   0.05950       GLU-408      
Site CYS-416             
9.80000   0.93527       CYS-416      
10.00000   0.90300       CYS-416      
10.20000   0.87716       CYS-416      
10.40000   0.84200       CYS-416      
10.60000   0.80600       CYS-416      
10.80000   0.76955       CYS-416      
11.00000   0.74565       CYS-416      
11.20000   0.68691       CYS-416      
11.40000   0.65834       CYS-416      
11.60000   0.61000       CYS-416      
11.80000   0.55573       CYS-416      
12.00000   0.47790       CYS-416      
Site ARG-420             
Site CYS-421             
10.80000   0.94295       CYS-421      
11.00000   0.92080       CYS-421      
11.20000   0.91316       CYS-421      
11.40000   0.88893       CYS-421      
11.60000   0.87092       CYS-421      
11.80000   0.85638       CYS-421      
12.00000   0.81855       CYS-421      
Site ASP-426             
1.80000   0.93995       ASP-426      
2.00000   0.91048       ASP-426      
2.20000   0.87935       ASP-426      
2.40000   0.83001       ASP-426      
2.60000   0.78107       ASP-426      
2.80000   0.71332       ASP-426      
3.00000   0.63090       ASP-426      
3.20000   0.55882       ASP-426      
3.40000   0.47763       ASP-426      
3.60000   0.39971       ASP-426      
3.80000   0.32579       ASP-426      
4.00000   0.26300       ASP-426      
4.20000   0.18561       ASP-426      
4.40000   0.14972       ASP-426      
4.60000   0.10962       ASP-426      
4.80000   0.07567       ASP-426      
5.00000   0.05327       ASP-426      
Site GLU-433             
2.40000   0.93437       GLU-433      
2.60000   0.91690       GLU-433      
2.80000   0.89191       GLU-433      
3.00000   0.86100       GLU-433      
3.20000   0.79897       GLU-433      
3.40000   0.73647       GLU-433      
3.60000   0.66923       GLU-433      
3.80000   0.60510       GLU-433      
4.00000   0.53300       GLU-433      
4.20000   0.43517       GLU-433      
4.40000   0.36278       GLU-433      
4.60000   0.30317       GLU-433      
4.80000   0.23822       GLU-433      
5.00000   0.16861       GLU-433      
5.20000   0.12126       GLU-433      
5.40000   0.08047       GLU-433      
5.60000   0.05209       GLU-433      
Site ASP-434             
1.60000   0.93976       ASP-434      
1.80000   0.92854       ASP-434      
2.00000   0.90391       ASP-434      
2.20000   0.88652       ASP-434      
2.40000   0.86423       ASP-434      
2.60000   0.83641       ASP-434      
2.80000   0.78842       ASP-434      
3.00000   0.75736       ASP-434      
3.20000   0.70691       ASP-434      
3.40000   0.65707       ASP-434      
3.60000   0.61189       ASP-434      
3.80000   0.54373       ASP-434      
4.00000   0.46922       ASP-434      
4.20000   0.41736       ASP-434      
4.40000   0.35086       ASP-434      
4.60000   0.27554       ASP-434      
4.80000   0.21838       ASP-434      
5.00000   0.17210       ASP-434      
5.20000   0.12037       ASP-434      
5.40000   0.09025       ASP-434      
5.60000   0.05812       ASP-434      
Site LYS-436             
9.80000   0.93627       LYS-436      
10.00000   0.89804       LYS-436      
10.20000   0.86183       LYS-436      
10.40000   0.81119       LYS-436      
10.60000   0.74666       LYS-436      
10.80000   0.67147       LYS-436      
11.00000   0.57373       LYS-436      
11.20000   0.47282       LYS-436      
11.40000   0.38106       LYS-436      
11.60000   0.29182       LYS-436      
11.80000   0.22143       LYS-436      
12.00000   0.15688       LYS-436      
Site GLU-440             
1.00000   0.94858       GLU-440      
1.20000   0.92808       GLU-440      
1.40000   0.90394       GLU-440      
1.60000   0.86660       GLU-440      
1.80000   0.80721       GLU-440      
2.00000   0.75100       GLU-440      
2.20000   0.66491       GLU-440      
2.40000   0.59710       GLU-440      
2.60000   0.52182       GLU-440      
2.80000   0.43373       GLU-440      
3.00000   0.37207       GLU-440      
3.20000   0.31110       GLU-440      
3.40000   0.25732       GLU-440      
3.60000   0.21045       GLU-440      
3.80000   0.17264       GLU-440      
4.00000   0.13759       GLU-440      
4.20000   0.10594       GLU-440      
4.40000   0.08337       GLU-440      
4.60000   0.06292       GLU-440      
Site LYS-443             
11.00000   0.93955       LYS-443      
11.20000   0.92251       LYS-443      
11.40000   0.88927       LYS-443      
11.60000   0.86022       LYS-443      
11.80000   0.82233       LYS-443      
12.00000   0.78206       LYS-443      
Site ARG-444             
Site LYS-447             
9.40000   0.92501       LYS-447      
9.60000   0.88281       LYS-447      
9.80000   0.84503       LYS-447      
10.00000   0.79324       LYS-447      
10.20000   0.71790       LYS-447      
10.40000   0.64897       LYS-447      
10.60000   0.55339       LYS-447      
10.80000   0.48326       LYS-447      
11.00000   0.40236       LYS-447      
11.20000   0.32432       LYS-447      
11.40000   0.26294       LYS-447      
11.60000   0.20432       LYS-447      
11.80000   0.15937       LYS-447      
12.00000   0.12598       LYS-447      
Site LYS-455             
9.40000   0.94685       LYS-455      
9.60000   0.91231       LYS-455      
9.80000   0.88155       LYS-455      
10.00000   0.83675       LYS-455      
10.20000   0.77266       LYS-455      
10.40000   0.69436       LYS-455      
10.60000   0.61982       LYS-455      
10.80000   0.51327       LYS-455      
11.00000   0.42111       LYS-455      
11.20000   0.34772       LYS-455      
11.40000   0.27245       LYS-455      
11.60000   0.20484       LYS-455      
11.80000   0.15901       LYS-455      
12.00000   0.11669       LYS-455      
Site GLU-460             
1.80000   0.93134       GLU-460      
2.00000   0.90529       GLU-460      
2.20000   0.87701       GLU-460      
2.40000   0.81985       GLU-460      
2.60000   0.77027       GLU-460      
2.80000   0.67403       GLU-460      
3.00000   0.58900       GLU-460      
3.20000   0.48918       GLU-460      
3.40000   0.40536       GLU-460      
3.60000   0.31516       GLU-460      
3.80000   0.23178       GLU-460      
4.00000   0.18396       GLU-460      
4.20000   0.12196       GLU-460      
4.40000   0.09095       GLU-460      
4.60000   0.06623       GLU-460      
Site GLU-466             
2.60000   0.93046       GLU-466      
2.80000   0.90708       GLU-466      
3.00000   0.87356       GLU-466      
3.20000   0.82387       GLU-466      
3.40000   0.76958       GLU-466      
3.60000   0.70230       GLU-466      
3.80000   0.62374       GLU-466      
4.00000   0.52688       GLU-466      
4.20000   0.42332       GLU-466      
4.40000   0.33847       GLU-466      
4.60000   0.26436       GLU-466      
4.80000   0.19727       GLU-466      
5.00000   0.13427       GLU-466      
5.20000   0.09227       GLU-466      
5.40000   0.06336       GLU-466      
Site LYS-467             
9.40000   0.94563       LYS-467      
9.60000   0.92416       LYS-467      
9.80000   0.89209       LYS-467      
10.00000   0.84043       LYS-467      
10.20000   0.77329       LYS-467      
10.40000   0.68483       LYS-467      
10.60000   0.59476       LYS-467      
10.80000   0.49875       LYS-467      
11.00000   0.39500       LYS-467      
11.20000   0.31908       LYS-467      
11.40000   0.23640       LYS-467      
11.60000   0.17366       LYS-467      
11.80000   0.11590       LYS-467      
12.00000   0.08168       LYS-467      
Site GLU-474             
2.40000   0.92946       GLU-474      
2.60000   0.89739       GLU-474      
2.80000   0.86238       GLU-474      
3.00000   0.80059       GLU-474      
3.20000   0.74151       GLU-474      
3.40000   0.65538       GLU-474      
3.60000   0.57618       GLU-474      
3.80000   0.50447       GLU-474      
4.00000   0.40473       GLU-474      
4.20000   0.33945       GLU-474      
4.40000   0.25851       GLU-474      
4.60000   0.18425       GLU-474      
4.80000   0.13247       GLU-474      
5.00000   0.09999       GLU-474      
5.20000   0.06508       GLU-474      
5.40000   0.05173       GLU-474      
Site TYR-477             
11.80000   0.94312       TYR-477      
12.00000   0.93307       TYR-477      
Site ASP-478             
0.80000   0.94002       ASP-478      
1.00000   0.91331       ASP-478      
1.20000   0.88339       ASP-478      
1.40000   0.83545       ASP-478      
1.60000   0.79420       ASP-478      
1.80000   0.73500       ASP-478      
2.00000   0.65791       ASP-478      
2.20000   0.57633       ASP-478      
2.40000   0.49828       ASP-478      
2.60000   0.43537       ASP-478      
2.80000   0.36272       ASP-478      
3.00000   0.30686       ASP-478      
3.20000   0.25718       ASP-478      
3.40000   0.21003       ASP-478      
3.60000   0.19383       ASP-478      
3.80000   0.15354       ASP-478      
4.00000   0.13321       ASP-478      
4.20000   0.11679       ASP-478      
4.40000   0.09354       ASP-478      
4.60000   0.07404       ASP-478      
4.80000   0.05547       ASP-478      
Site ASP-483             
2.20000   0.93803       ASP-483      
2.40000   0.92335       ASP-483      
2.60000   0.88891       ASP-483      
2.80000   0.86669       ASP-483      
3.00000   0.81590       ASP-483      
3.20000   0.76046       ASP-483      
3.40000   0.71028       ASP-483      
3.60000   0.61727       ASP-483      
3.80000   0.53266       ASP-483      
4.00000   0.44818       ASP-483      
4.20000   0.35788       ASP-483      
4.40000   0.28190       ASP-483      
4.60000   0.20661       ASP-483      
4.80000   0.14990       ASP-483      
5.00000   0.10847       ASP-483      
5.20000   0.07322       ASP-483      
Site GLU-489             
2.60000   0.93917       GLU-489      
2.80000   0.90766       GLU-489      
3.00000   0.87752       GLU-489      
3.20000   0.83392       GLU-489      
3.40000   0.77983       GLU-489      
3.60000   0.71145       GLU-489      
3.80000   0.64146       GLU-489      
4.00000   0.57075       GLU-489      
4.20000   0.47727       GLU-489      
4.40000   0.39187       GLU-489      
4.60000   0.31803       GLU-489      
4.80000   0.23890       GLU-489      
5.00000   0.17222       GLU-489      
5.20000   0.12780       GLU-489      
5.40000   0.08187       GLU-489      
5.60000   0.05496       GLU-489      
Site LYS-490             
9.80000   0.94419       LYS-490      
10.00000   0.92119       LYS-490      
10.20000   0.88128       LYS-490      
10.40000   0.83354       LYS-490      
10.60000   0.76128       LYS-490      
10.80000   0.67963       LYS-490      
11.00000   0.60892       LYS-490      
11.20000   0.50146       LYS-490      
11.40000   0.41575       LYS-490      
11.60000   0.32617       LYS-490      
11.80000   0.26047       LYS-490      
12.00000   0.19358       LYS-490      
Site ASP-494             
0.00000   0.55970       ASP-494      
0.20000   0.49955       ASP-494      
0.40000   0.42673       ASP-494      
0.60000   0.38268       ASP-494      
0.80000   0.33113       ASP-494      
1.00000   0.30277       ASP-494      
1.20000   0.25835       ASP-494      
1.40000   0.22488       ASP-494      
1.60000   0.19554       ASP-494      
1.80000   0.18570       ASP-494      
2.00000   0.16604       ASP-494      
2.20000   0.15181       ASP-494      
2.40000   0.14291       ASP-494      
2.60000   0.12617       ASP-494      
2.80000   0.12184       ASP-494      
3.00000   0.11004       ASP-494      
3.20000   0.10062       ASP-494      
3.40000   0.09315       ASP-494      
3.60000   0.08781       ASP-494      
3.80000   0.07170       ASP-494      
4.00000   0.07226       ASP-494      
4.20000   0.06289       ASP-494      
4.40000   0.05256       ASP-494      
4.60000   0.05003       ASP-494      
Site LYS-497             
11.60000   0.94912       LYS-497      
11.80000   0.93782       LYS-497      
12.00000   0.91931       LYS-497      
Site ARG-500             
Site ASP-505             
1.80000   0.94118       ASP-505      
2.00000   0.92320       ASP-505      
2.20000   0.89697       ASP-505      
2.40000   0.86882       ASP-505      
2.60000   0.84431       ASP-505      
2.80000   0.79898       ASP-505      
3.00000   0.77550       ASP-505      
3.20000   0.74183       ASP-505      
3.40000   0.70916       ASP-505      
3.60000   0.65918       ASP-505      
3.80000   0.62651       ASP-505      
4.00000   0.60813       ASP-505      
4.20000   0.58251       ASP-505      
4.40000   0.53664       ASP-505      
4.60000   0.49791       ASP-505      
4.80000   0.43943       ASP-505      
5.00000   0.38840       ASP-505      
5.20000   0.33413       ASP-505      
5.40000   0.28197       ASP-505      
5.60000   0.22350       ASP-505      
5.80000   0.16407       ASP-505      
6.00000   0.11901       ASP-505      
6.20000   0.08674       ASP-505      
6.40000   0.05328       ASP-505      
Site GLU-517             
2.20000   0.93278       GLU-517      
2.40000   0.89874       GLU-517      
2.60000   0.86186       GLU-517      
2.80000   0.81427       GLU-517      
3.00000   0.75521       GLU-517      
3.20000   0.67358       GLU-517      
3.40000   0.58865       GLU-517      
3.60000   0.49691       GLU-517      
3.80000   0.40572       GLU-517      
4.00000   0.31225       GLU-517      
4.20000   0.23000       GLU-517      
4.40000   0.17218       GLU-517      
4.60000   0.11831       GLU-517      
4.80000   0.09599       GLU-517      
5.00000   0.06143       GLU-517      
Site GLU-522             
1.60000   0.93415       GLU-522      
1.80000   0.90872       GLU-522      
2.00000   0.86587       GLU-522      
2.20000   0.81848       GLU-522      
2.40000   0.74663       GLU-522      
2.60000   0.67228       GLU-522      
2.80000   0.59546       GLU-522      
3.00000   0.50118       GLU-522      
3.20000   0.42481       GLU-522      
3.40000   0.35869       GLU-522      
3.60000   0.28623       GLU-522      
3.80000   0.22955       GLU-522      
4.00000   0.18363       GLU-522      
4.20000   0.13014       GLU-522      
4.40000   0.10431       GLU-522      
4.60000   0.07856       GLU-522      
4.80000   0.05580       GLU-522      
Site LYS-525             
9.40000   0.93009       LYS-525      
9.60000   0.89192       LYS-525      
9.80000   0.83994       LYS-525      
10.00000   0.78402       LYS-525      
10.20000   0.70953       LYS-525      
10.40000   0.61213       LYS-525      
10.60000   0.51209       LYS-525      
10.80000   0.42269       LYS-525      
11.00000   0.33936       LYS-525      
11.20000   0.25420       LYS-525      
11.40000   0.18548       LYS-525      
11.60000   0.14262       LYS-525      
11.80000   0.09640       LYS-525      
12.00000   0.06860       LYS-525      
Site GLU-526             
2.40000   0.94146       GLU-526      
2.60000   0.92674       GLU-526      
2.80000   0.89578       GLU-526      
3.00000   0.84310       GLU-526      
3.20000   0.79766       GLU-526      
3.40000   0.71509       GLU-526      
3.60000   0.64200       GLU-526      
3.80000   0.55338       GLU-526      
4.00000   0.45918       GLU-526      
4.20000   0.36764       GLU-526      
4.40000   0.29309       GLU-526      
4.60000   0.23218       GLU-526      
4.80000   0.16164       GLU-526      
5.00000   0.11035       GLU-526      
5.20000   0.07085       GLU-526      
Site GLU-527             
2.40000   0.94995       GLU-527      
2.60000   0.93039       GLU-527      
2.80000   0.89452       GLU-527      
3.00000   0.86788       GLU-527      
3.20000   0.81694       GLU-527      
3.40000   0.77686       GLU-527      
3.60000   0.70906       GLU-527      
3.80000   0.64055       GLU-527      
4.00000   0.56209       GLU-527      
4.20000   0.46709       GLU-527      
4.40000   0.37600       GLU-527      
4.60000   0.28048       GLU-527      
4.80000   0.22263       GLU-527      
5.00000   0.15771       GLU-527      
5.20000   0.10852       GLU-527      
5.40000   0.07022       GLU-527      
5.60000   0.05304       GLU-527      
Site LYS-528             
9.60000   0.94627       LYS-528      
9.80000   0.91876       LYS-528      
10.00000   0.87228       LYS-528      
10.20000   0.81047       LYS-528      
10.40000   0.74764       LYS-528      
10.60000   0.64784       LYS-528      
10.80000   0.55836       LYS-528      
11.00000   0.43817       LYS-528      
11.20000   0.33535       LYS-528      
11.40000   0.25559       LYS-528      
11.60000   0.17408       LYS-528      
11.80000   0.12682       LYS-528      
12.00000   0.08161       LYS-528      
Site ASP-529             
0.80000   0.93940       ASP-529      
1.00000   0.90792       ASP-529      
1.20000   0.86937       ASP-529      
1.40000   0.80890       ASP-529      
1.60000   0.72332       ASP-529      
1.80000   0.63784       ASP-529      
2.00000   0.54105       ASP-529      
2.20000   0.42591       ASP-529      
2.40000   0.32827       ASP-529      
2.60000   0.24300       ASP-529      
2.80000   0.18222       ASP-529      
3.00000   0.13570       ASP-529      
3.20000   0.10127       ASP-529      
3.40000   0.08031       ASP-529      
3.60000   0.06678       ASP-529      
3.80000   0.05408       ASP-529      
4.00000   0.05198       ASP-529      
Site CTASP-529           
4.60000   0.94335       CTASP-529    
4.80000   0.93073       CTASP-529    
5.00000   0.90848       CTASP-529    
5.20000   0.87842       CTASP-529    
5.40000   0.83619       CTASP-529    
5.60000   0.77912       CTASP-529    
5.80000   0.68591       CTASP-529    
6.00000   0.59620       CTASP-529    
6.20000   0.49764       CTASP-529    
6.40000   0.38418       CTASP-529    
6.60000   0.29347       CTASP-529    
6.80000   0.20221       CTASP-529    
7.00000   0.13581       CTASP-529    
7.20000   0.09374       CTASP-529    
7.40000   0.06375       CTASP-529    
Today 26-07-2025 you use ruffle!
